# Supplementary material for: Is the Reindeer Lichen Cladonia arbuscula Really Producing Isousnic Acid? A Chemotaxonomy Query
Source: Molecules. 2026 Jan 1;31(1):143. doi: 10.3390/molecules31010143 (PMC12787162; doi:10.3390/molecules31010143)
Supplement: Supplementary file 1 [file molecules-31-00143-s001.zip]

Archive with 1 entries (1 files):
- molecules-4036993-supplementary.pdf
